# Supplementary material for: Early‐life exercise effects on Achilles tendon in mice selectively bred for high voluntary wheel‐running behavior
Source: Physiol Rep. 2025 Aug 19;13(16):e70515. doi: 10.14814/phy2.70515 (PMC12361812; doi:10.14814/phy2.70515)
Supplement: Supplementary file 1 — Table S1.Literature values of aging and exercise effects on tendon materials properties. Methodological approaches for 29 studies were parsed by 1) subject age, exercise 2) type & 3) duration, and 4) tendons used. The experimental effects were noted for the tendon cross‐sectional area (CSA) and modulus to show the variation in scientific findings. Personal observations about the studies were also noted. [file PHY2-13-e70515-s001.zip › phy270515-sup-0001-Table S1.xlsx]

## Sheet: Tendon literature
Publication	Link	First Author's Last Name	Coauthors?	Year	Model	Age	Exercise type	Training duration	Tendon(s) used	Tendon CSA/units	Modulus/units	Observations
Treadmill exercise-induced tendon hypertrophy:assessment of tendons with different mechanical functions	https://beva.onlinelibrary.wiley.com/doi/abs/10.1111/j.2042-3306.1999.tb05222.x	Birch	et al.	1999	Horse	filies are < 5 years old	Treadmill	5 & 18 months, and low & high intensity	Superficial digital flexor and deep digital flexor tendons	No change across training protocols for both SDFT (87-96 mm^2) or DDFT (123-130 mm^2)
Structural analysis of rat patellar tendon in response to resistance and endurance training	https://pubmed.ncbi.nlm.nih.gov/18980603/	Borone	et al.	2009	Rat (Wistar)	6 months	Treadmill (endurance), ladder (resistance)	15, 30, and 45 days	patellar tendon			Collagen fiber content increases with exercise whereas cell nuclei number decreases. Results suggest that these structural changes were more sensitive to exercise length and intensity than training type.
Effects of long-term exercise on the biomechanical properties of the Achilles tendon of guinea fowl	https://journals.physiology.org/doi/full/10.1152/jappl.2001.90.1.164?rfr_dat=cr_pub++0pubmed&url_ver=Z39.88-2003&rfr_id=ori%3Arid%3Acrossref.org	Buchanan	Marsh	1985	Guniea fowl	Adult	Decline & level treadmill	8-12 weeks	Gastrocnemius tendon	No change across training protocols ~ 0.060-0.064 cm^2	Increases with training; control (0.338 GPa), level (0.629 GPa) and decline (0.564 GPa)	Researchers suspect that the free tendon underwent materials changes or the aponeurosis changed (materially or morphologically), which wasn't measured in their study.
Effects of exercise on the biomechanical, biochemical and structural properties of tendons	https://pubmed-ncbi-nlm-nih-gov.ccl.idm.oclc.org/12485694/	Buchanan	Marsh	2002								Review; many sources.
Effect of Age and Proteoglycan Deficiency on Collagen Fiber Re-Alignment and Mechanical Properties in Mouse Supraspinatus Tendon	https://pubmed.ncbi.nlm.nih.gov/23445064/	Connizzo	et al.	2013	Mouse	90, 300, 570 days or roughly 3, 10, and 19 months			supraspinatus tendon	No change across ages ~ 0.2 mm^2	No changes across ages or between toe-region and linear-region moduli ~ 375 MPa	Mouse models included proteoglycan deficient groups, but I only listed the results focusing on the WildTypes. WT tendons showed an increase in failure stress at 300 days compared to 90 and 570 days. Also, stress relaxation decreased for both 300 and 570 days.
Immature tendon adaptation to strenuous exercise	https://pubmed-ncbi-nlm-nih-gov.ccl.idm.oclc.org/3209575/	Curwin	et al.	1988	White Leghorn roosters	3 weeks	Treadmill	8 weeks	Achilles tendon			hydroxyproline - new collagen - higher in runners, pyridinoline cross-links lower in runners
Calcaneal Tendon Regions Exhibit Different MMP-2 Activation After Vertical Jumping and Treadmill Running	https://pubmed.ncbi.nlm.nih.gov/19685505/	De Mello Malheiro	et al.	2009	Rat (Wistar)	13 weeks	Water treading, vertical jumping, and treadmill	4 consecutive days	calcaneal tendon	"thickness" increased for all exercise groups. Control = 27.3 um		Paper focused on changes in histology and gene expression.
Uphill running improves rat Achilles tendon tissue mechanical properties and alters gene expression without inducing pathological changes	https://journals.physiology.org/doi/full/10.1152/japplphysiol.00401.2012	Heinemeier	et al.	2012	Rat (Sprague-Dawley)		Include treadmill	12 weeks	Achilles tendon	Tendon diameter - Running (NS) ~ 2 mm^2 for mid/dist regions, 2.2-2.6 mm^2 for prox; Time (NS).	Exercise (S) ~ Control (186 MPa) and running (283 MPa)	"...stress at failure, when related to body weight, was significantly higher in the running group (0.086 ± 0.012 mPa/g) compared with the control group (0.051 ± 0.008 mPa/g)"
In vivo investigation of tendon responses to mechanical loading	https://pubmed.ncbi.nlm.nih.gov/21625048/	Heinemeier	Kjaer	2011								Review. Has citations for both sides of the argument regarding tendon mechanical properties.
The Effect of Overuse Activity on Achilles Tendon in an Animal Model: A Biomechanical Study	https://link.springer.com/article/10.1023/B:ABME.0000017537.26426.76	Huang	et al.	2004	Rat (Sprague-Dawley)		Treadmill	2, 8, and 16 weeks	Achilles tendon	Width, thickness, and CSA (NS). CSA mm^2 ~ control (4 weeks) 2.82, 2 weeks (2.77, 8 weeks (2.69), and 16 weeks (3.18)	All mechanical variables (NS). Modulus MPa ~ control (416), 2 weeks (394), 8 weeks (413) and 16 weeks (403)	No variation in this overuse exercise model.
Altering the Mechanical Load Environment During Growth Does Not Affect Adult Achilles Tendon Properties in an Avian Bipedal Model	https://pmc.ncbi.nlm.nih.gov/articles/PMC7492247/	Katugum	et al.	2020	Guinea fowl	7-8 weeks	Exercise, restricted, restricted-Botox	16 weeks	Achilles tendon			No change after restricting high-intensity exercise and with additional botox across the growth period
Eccentric training improves tendon biomechanical properties: A rat model	https://onlinelibrary.wiley.com/doi/10.1002/jor.22202	Kaux	et al.	2012	Rat (Sprague-Dawley)	2 months	Include (concentric) and decline (eccentric) treadmill	5 weeks	Tricipital, patellar and Achilles tendons	Achilles CSA mm^2 (NS) ~ control 27.1, concentric 19.4, and eccentric 25.7		Patellar tendon showed near sig. increase in failure stress, and tricipital tendon CSA increased with eccentric training.
Relationship between tendon stiffness and failure: a metaanalysis	https://journals.physiology.org/doi/full/10.1152/japplphysiol.01449.2012	LaCroix	et al.	2013								Metaanalysis: elastic modulus and ultimate stress are highly correlated (R2 = 0.785).
The effect of running, strength, and vibration strength training on the mechanical, morphological, and biochemical properties of the Achilles tendon in rats	https://journals.physiology.org/doi/full/10.1152/japplphysiol.00767.2006?rfr_dat=cr_pub++0pubmed&url_ver=Z39.88-2003&rfr_id=ori%3Arid%3Acrossref.org	Legerlotz	et al.	2007	Rat (Sprague-Dawley)	10 weeks	Wheel, strength training, and low- & high-vibrational strength training	12 weeks	Achilles tendon	CSA (NS) mm^2 ~ control (0.93) and exercise (91-97)	Exercise (NS) MPa ~ control (405) and exercise (362-447)	Study collected an array of variables; also paired with RNA expression.
Tendon properties in relation to muscular activity and physical training	https://onlinelibrary.wiley.com/doi/full/10.1034/j.1600-0838.2003.00308.x?sid=nlm%3Apubmed	Magnusson	et al.	2003								Review; many sources.
Resistance training minimizes the biomechanical effects of aging in three different rat tendons	https://www.sciencedirect.com/science/article/pii/S0021929016313227	Marqueti	et al.	2017	Rat (Wistar)	3 and 21 months	Ladder (resistance)	12 weeks	calcaneal, superficial flexor, and deep flexor tendons	Resistance (NS) ~ 3.5 mm^2; Aging (S) ~ 3.8>3.2 mm^2 for sedentary, ~3.7>3.2 mm^2 for older; Interaction (NS). All focused on the calcaneal tendon. Check figures for SF and DF tendons.	Resistance (NS) ~ 65 MPa; Aging (S) ~ 79>60 MPa for sedentary, ~ 70>60 MPa for older; Interaction (NS). All focused on the calcaneal tendon. Check figures for SF and DF tendons.	Resistance training did not affect calcaneal tendon CSA or modulus, but aging reduced both values for both exercise groups. These interactive effects were not significant, though. Check out the other tendons, which had slightly different effects.
Effects of aging and resistance training in rat tendon remodeling	https://faseb.onlinelibrary.wiley.com/doi/full/10.1096/fj.201700543r	Marqueti	et al.	2017	Rat (Wistar)	3 and 20 months	Ladder (resistance)	12 weeks	Calcaneal tendon			Focuses on hisotochemical analyses. No mechanical properties. Shows trends in aging and exercise.
Influence of physical exercise on aging rats. III. Life-long exercise modifies the aging changes of the mechanical properties of limb muscle tendons	https://www.sciencedirect.com/science/article/pii/S0047637497001474	Nielsen	et al.	1998	Rat (Sprague-Dawley)	23 months	Treadmill	18 months	Tibialis anterior and flexor digitorum longus tendons		Stiffness (Tana) increased with age, but exercise (NS) had no clear effect.
The influence of strength training, swim training and ageing on the Achilles tendon and m. soleus of the rat	https://pubmed.ncbi.nlm.nih.gov/7474042/	Simonsen	et al.	1995	Rat (Wistar)	9, 24 and 29 Months	Strength and swim training	22 and 38 weeks for Strength training, and 16 weeks for swim training	Achilles tendon	not reported		Failure force decreases with age, and swim training had the greatest impact on maintaining failure force with aging.
The biomechanical and metabolic effects of a running regime on the Achilles tendon in the rat	https://link.springer.com/article/10.1007/BF00266061	Sommer		1987	Rat (Wistar)	Began at 4 months	Running (assumed treadmill?)	16 weeks	Achilles tendon	Exercise (S) increased tendon CSA by 40% to 2.12 mm^2.		Failure stress decreased after 16 weeks of running, which matches the increase in CSA.
Effect of aging and exercise on the tendon	https://journals.physiology.org/doi/full/10.1152/japplphysiol.00328.2016	Svensson	et al.	2016								Review; many sources.
Mechanobiology of Young and Aging Tendons: In Vivo Studies With Treadmill Running	https://onlinelibrary.wiley.com/doi/10.1002/jor.23761	Thampatty	Wang	2017								Tables listing treadmill studies on young and aging tendons. It notes the model, tendon, training parameters, and the cellular responses. No mechanical properties.
Influence of physical exercise on aging rats: II. Life-long exercise delays aging of tail tendon collagen	https://www.sciencedirect.com/science/article/pii/0047637496017290?via%3Dihub	Viidik	et al.	1996	Rat (Sprague-Dawley)	23 months	Treadmill	18 months	Tail tendons	No CSA measurements. "Stress was calculated as load per mg tendon weight per cm tendon length"	Stiffness (Tana) increased with age, and treadmill maintained "young" attributes ~ young (baseline) 344.6, aged 413.4, and aged trained 350.1	Indirect measurements of cross-linking by measuring the thermal stability of the tendons. More cross-linkages found in the aged, sedentary group
Tendinopathy and tendon material response to load: What we can learn from small animal studies	https://www.sciencedirect.com/science/article/pii/S1742706121004840	Williamson	et al.	2021								Review paper with an extensive table of studies and their findings.
The Effects of Exercise on the Biomechanical and Biochemical Properties of Swine Digital Flexor Tendons	https://asmedigitalcollection.asme.org/biomechanical/article/103/1/51/427614/The-Effects-of-Exercise-on-the-Biomechanical-and	Woo	et al.	1981	Minature Yucatan Swine	1 year	Treadmill	12 months	Digital flexor tendons	Exercise (NS) ~ control 17.3, exercise 18.6 mm^2	Stiffness increased with exercise (S) ~ 10^5 N/m control 2.76, exercise 3.40
The Biomechanical and Biochemical Properties of Swine Tendons — Long Term Effects of Exercise on the Digital Extensors	https://doi.org/10.3109/03008208009152109	Woo	et al.	1980	Yucatan swine	1 year	Treadmill	12 months	Digital extensor tendons	Exercise (S) mm^2 ~ control 9.5, exercise 11.5
Regional stiffening with aging in tibialis anterior tendons of mice occurs independent of changes in collagen fibril morphology	https://journals.physiology.org/doi/full/10.1152/japplphysiol.00460.2011	Wood	et al.	2011	Mouse	8-12 months, 28-30 months			Tibialis Anterior tendons	Age (NS) ~ 0.74-0.077 mm^2. Reports CSA of different regions which are sig. diff.	Increases with age (S) for all regions.	Integrates histological and mechanical data.
Ten weeks of treadmill running decreases stiffness and increases collagen turnover in tendons of old mice	https://onlinelibrary.wiley.com/doi/10.1002/jor.22824	Wood	Brooks	2015	Mouse	28-30 month, and 8 month for baseline	Incline treadmill	10 weeks	Plantaris tendon	Exercise (S) increased in the distal region mm^2 ~ old 0.093, old-trained 0.113	Age (S) and Exercise (S) MPa ~ young 100, old 200, old-trained 100	Integrates histology, RNA expression, and mechanical data.
Mechanical, Compositional, and Structural Properties of the Post-natal Mouse Achilles Tendon	https://pubmed-ncbi-nlm-nih-gov.ccl.idm.oclc.org/21431455/	Ansorge	et al.	2011	mouse	4, 7, 10, 14, 21, 28 days	n/a	n/a	Achilles	CSA growth increased with age	modulus decreases with age
